# Supplementary material for: Genetic Diversity of Enterovirus A71, India
Source: Emerg Infect Dis. 2015 Jan;21(1):123–6. doi: 10.3201/eid2101.140743 (PMC4285237; doi:10.3201/eid2101.140743)
Supplement: Technical Appendix — Kimura 2-parameter genetic distances of enterovirus A71 isolates used in phylogenetic analysis. [file 14-0743-Techapp-s1.xls]

## Sheet: Technical Appendix
Technical Appendix. Kimura 2-parameter genetic distances of enterovirus A71 isolates used in phylogenetic analysis. Enterovirus A71 genogroups found in India are highlighted.
HG934246/Germany/2008/C1
V11-913/IND2011	0.0143482
AB575938/C1	0.0172244	0.0320403
KJ645796/Azerbaijan/2011/C1	0.0261308	0.0321278	0.0442174
V11-4998/IND2011	0.0396699	0.0520544	0.0487967	0.0615484
V11-12176/IND2011	0.0381432	0.0504895	0.0472463	0.0599535	0.00426139
V12-104/IND2012	0.0411452	0.0535489	0.050288	0.063058	0.007114	0.00568338
V11-12755/IND2011	0.0396699	0.0520544	0.0487967	0.0615484	0.00855941	0.00712263	0.00998757
V11-H31/IND2011	0.0396699	0.0520544	0.0487967	0.0615484	0.00568996	0.00426139	0.007114	0.00283689
V12-CN06/IND2012	0.0412013	0.0536243	0.0503519	0.0599535	0.00712263	0.00568996	0.00854872	0.0100003	0.00712263
V12-H05/IND2012	0.0458238	0.0551991	0.0550467	0.0615484	0.0114454	0.0100003	0.0128777	0.0114454	0.00855941	0.0100003
FJ151498/C1	0.0822895	0.090637	0.0889563	0.102563	0.10761	0.105874	0.109201	0.10761	0.104144	0.109352	0.109352
U22521/BrCr/USA/1969/A	0.209336	0.205221	0.199111	0.205221	0.194843	0.192843	0.196615	0.194843	0.194843	0.188866	0.18689	0.229522
JN204025/IND/N-505A	0.188034	0.192035	0.180129	0.182094	0.176009	0.177954	0.17774	0.17214	0.17214	0.176009	0.170217	0.189319	0.215789
JN204026/IND/N-507	0.19003	0.194047	0.182094	0.184066	0.177954	0.179907	0.17969	0.174071	0.174071	0.177954	0.17214	0.187335	0.213722	0.0100003
JN204027/IND/N-514	0.195813	0.19987	0.187797	0.189789	0.187564	0.189552	0.189319	0.183611	0.183611	0.187564	0.181647	0.197091	0.211423	0.00854872	0.0157847
JN204021/IND/N-480A	0.176223	0.180129	0.168501	0.17042	0.168301	0.170217	0.170018	0.164492	0.164492	0.168301	0.162598	0.181429	0.207575	0.0143482	0.0216797	0.0201771
JN204005/IND/N-384A	0.176223	0.180129	0.168501	0.17042	0.168301	0.170217	0.170018	0.164492	0.164492	0.168301	0.162598	0.181429	0.207575	0.0143482	0.0216797	0.0201771	0
JN204017/IND/N-451	0.184066	0.188034	0.176223	0.178172	0.17214	0.174071	0.173864	0.168301	0.168301	0.17214	0.166393	0.189319	0.207575	0.023159	0.0306218	0.0290795	0.0114454	0.0114454
JN204019/IND/N-474A	0.176223	0.180129	0.164684	0.17042	0.176009	0.177954	0.17774	0.168301	0.17214	0.176009	0.170217	0.193311	0.199494	0.0351536	0.042799	0.0381432	0.0261308	0.0261308	0.0351536
JN204013/IND/N-446	0.195813	0.195813	0.187797	0.185813	0.191548	0.189552	0.189319	0.183611	0.183611	0.187564	0.185584	0.193075	0.207341	0.0381432	0.0427374	0.0411452	0.0320825	0.0320825	0.0442782	0.0473742
JN204010/IND/N-427A	0.180129	0.180129	0.172347	0.17042	0.176009	0.174071	0.173864	0.168301	0.168301	0.17214	0.166393	0.185359	0.203518	0.0246427	0.0291203	0.0275847	0.0158059	0.0158059	0.0276233	0.0336384	0.0157847
V08-5327/IND2008	0.173662	0.177531	0.171739	0.167915	0.177325	0.179267	0.179062	0.175391	0.175391	0.177325	0.177325	0.184709	0.213476	0.0789892	0.0872813	0.0854976	0.0660015	0.0660015	0.0789892	0.0889563	0.0788859	0.0773472
JN204043/IND/N-963	0.179267	0.183173	0.175391	0.177325	0.190851	0.192843	0.196615	0.188866	0.188866	0.190851	0.190851	0.184502	0.208692	0.100432	0.102144	0.100303	0.0836238	0.0836238	0.097025	0.100432	0.100303	0.0919573	0.0726486
V11-2209/IND2011	0.190407	0.194383	0.188431	0.180603	0.192172	0.19416	0.197934	0.19416	0.19416	0.192172	0.192172	0.207813	0.220768	0.115902	0.117666	0.113995	0.0985992	0.0985992	0.112393	0.126579	0.119277	0.107176	0.0992667	0.0808589
R-17928/IND2002	0.195079	0.191079	0.193075	0.195079	0.196851	0.198867	0.198627	0.198867	0.198867	0.196851	0.200891	0.210105	0.215789	0.158919	0.149484	0.154917	0.151357	0.151357	0.155124	0.155124	0.158705	0.149484	0.143033	0.126407	0.149685
R-19153/IND2002	0.198627	0.202675	0.196615	0.198627	0.196383	0.198391	0.19816	0.198391	0.198391	0.196383	0.200408	0.215789	0.215789	0.153237	0.147619	0.153033	0.138393	0.138393	0.142063	0.14576	0.149288	0.140225	0.141178	0.127867	0.149685	0.036572
R-13223/IND2001/D	0.18822	0.200172	0.196156	0.192172	0.195934	0.193942	0.195716	0.193942	0.193942	0.191958	0.195934	0.219947	0.212765	0.19078	0.18478	0.182558	0.171054	0.171054	0.182796	0.178851	0.184538	0.172992	0.167849	0.153942	0.168912	0.117209	0.111964
V08-179/IND2008	0.177747	0.187418	0.189375	0.185469	0.187229	0.185283	0.183168	0.185283	0.185283	0.183345	0.191143	0.214814	0.220062	0.168704	0.166789	0.164684	0.159198	0.159198	0.166789	0.170627	0.172347	0.161085	0.165493	0.159198	0.160896	0.123978	0.106774	0.0691295
JN204032/IND/N-845A	0.204464	0.216836	0.204464	0.214753	0.208303	0.210356	0.208056	0.210356	0.210356	0.208303	0.208303	0.22021	0.210501	0.193597	0.195634	0.185278	0.189549	0.189549	0.197679	0.189549	0.195359	0.191569	0.20002	0.179086	0.174938	0.1313	0.134923	0.0940154	0.0937622
JN204033/IND/N-894	0.204464	0.216836	0.204464	0.214753	0.208303	0.210356	0.208056	0.210356	0.210356	0.208303	0.208303	0.22021	0.210501	0.193597	0.195634	0.185278	0.189549	0.189549	0.197679	0.189549	0.195359	0.191569	0.20002	0.179086	0.174938	0.1313	0.134923	0.0940154	0.0937622	0
JN204034/IND/N-899	0.204464	0.216836	0.204464	0.214753	0.208303	0.210356	0.208056	0.210356	0.210356	0.208303	0.208303	0.22021	0.210501	0.193597	0.195634	0.185278	0.189549	0.189549	0.197679	0.189549	0.195359	0.191569	0.20002	0.179086	0.174938	0.1313	0.134923	0.0940154	0.0937622	0	0
JN204038/IND/N-906	0.204464	0.216836	0.204464	0.214753	0.208303	0.210356	0.208056	0.210356	0.210356	0.208303	0.208303	0.22021	0.210501	0.193597	0.195634	0.185278	0.189549	0.189549	0.197679	0.189549	0.195359	0.191569	0.20002	0.179086	0.174938	0.1313	0.134923	0.0940154	0.0937622	0	0	0
JN204035/IND/N-901A	0.227819	0.232065	0.232065	0.229938	0.236063	0.238213	0.235782	0.238213	0.238213	0.236063	0.236063	0.244127	0.230231	0.212529	0.214626	0.20396	0.200132	0.200132	0.208362	0.200132	0.208084	0.198095	0.204505	0.189552	0.185359	0.144852	0.144852	0.117358	0.113568	0.0455402	0.0455402	0.0455402	0.0455402
JN204036/IND/N-903	0.247218	0.247218	0.251633	0.249421	0.251314	0.253532	0.251	0.253532	0.253532	0.251314	0.251314	0.257344	0.232337	0.225242	0.227392	0.216435	0.212529	0.212529	0.220968	0.212529	0.216435	0.214626	0.208646	0.193552	0.193311	0.143017	0.143017	0.129836	0.133108	0.0627294	0.0627294	0.0627294	0.0627294	0.0158059
JN204037/IND/N-905	0.190407	0.198391	0.194383	0.196383	0.212418	0.210356	0.208056	0.210356	0.210356	0.208303	0.212418	0.213973	0.224935	0.193597	0.195634	0.189286	0.181549	0.181549	0.189549	0.185533	0.179325	0.175631	0.1818	0.175165	0.174938	0.134923	0.134923	0.0974168	0.0920758	0.0552801	0.0552801	0.0552801	0.0552801	0.0595598	0.0739839
JX476184/IND/095661LV34	0.190407	0.198391	0.194383	0.196383	0.212418	0.210356	0.208056	0.210356	0.210356	0.208303	0.212418	0.213973	0.224935	0.193597	0.195634	0.189286	0.181549	0.181549	0.189549	0.185533	0.179325	0.175631	0.1818	0.175165	0.174938	0.134923	0.134923	0.0974168	0.0920758	0.0552801	0.0552801	0.0552801	0.0552801	0.0595598	0.0739839	0
BMC08-C20/IND2008	0.195934	0.199942	0.195934	0.193942	0.209858	0.207813	0.205542	0.207813	0.207813	0.205776	0.209858	0.215538	0.20044	0.193597	0.195634	0.185278	0.185533	0.185533	0.193597	0.189549	0.181302	0.177596	0.185792	0.175165	0.174938	0.133108	0.133108	0.0870507	0.0785965	0.0457606	0.0457606	0.0457606	0.0457606	0.0657648	0.0836238	0.042679	0.042679
JN204045/IND/N-987	0.19816	0.206258	0.19816	0.192172	0.216303	0.214228	0.211911	0.214228	0.214228	0.212162	0.216303	0.217863	0.206668	0.189286	0.191302	0.181059	0.181302	0.181302	0.189286	0.185278	0.179086	0.171497	0.181549	0.176891	0.178621	0.136568	0.138393	0.09533	0.0900586	0.0582013	0.0582013	0.0582013	0.0582013	0.0785965	0.0969014	0.0519119	0.0519119	0.0320012
JN204046/IND/N-993	0.200172	0.208303	0.208303	0.202193	0.210105	0.208056	0.205776	0.208056	0.208056	0.206015	0.206015	0.219947	0.218938	0.175871	0.1818	0.169783	0.175871	0.175871	0.183792	0.179816	0.181549	0.170011	0.180067	0.177357	0.177122	0.133282	0.129665	0.0854976	0.0770556	0.0489294	0.0489294	0.0489294	0.0489294	0.0690455	0.0837284	0.0458238	0.0458238	0.0260944	0.0350569
JN204008/IND/N-390	0.198627	0.202675	0.194611	0.196615	0.214753	0.212678	0.210356	0.212678	0.212678	0.210612	0.210612	0.199942	0.216404	0.171497	0.173443	0.165493	0.15998	0.15998	0.167629	0.179325	0.171274	0.15432	0.177596	0.159581	0.150042	0.143908	0.136568	0.102144	0.0984763	0.066176	0.066176	0.066176	0.066176	0.0785965	0.093523	0.0534769	0.0534769	0.0533426	0.0627294	0.050288
JN204042/IND/N-955	0.198627	0.206757	0.194611	0.196615	0.216836	0.214753	0.212418	0.214753	0.214753	0.212678	0.216836	0.212162	0.218462	0.175871	0.177839	0.169783	0.168073	0.168073	0.175871	0.179816	0.175631	0.166143	0.17415	0.158086	0.150398	0.136925	0.133282	0.0921978	0.0852794	0.0536243	0.0536243	0.0536243	0.0536243	0.0722713	0.0903952	0.0412013	0.0412013	0.0410924	0.050288	0.0411452	0.0172244
V11-6064/IND2011	0.200647	0.208811	0.196615	0.198627	0.218928	0.216836	0.214488	0.216836	0.216836	0.214753	0.218928	0.206015	0.222603	0.168073	0.170011	0.160186	0.168073	0.168073	0.175871	0.175871	0.167849	0.162304	0.170244	0.161882	0.161676	0.140595	0.14615	0.10242	0.09533	0.0631484	0.0631484	0.0631484	0.0631484	0.0887201	0.107462	0.0599535	0.0599535	0.0566216	0.0660871	0.0566986	0.0442174	0.0291203
R80135/IND2012	0.210356	0.218655	0.202193	0.208303	0.228935	0.226808	0.224412	0.226808	0.226808	0.224689	0.228935	0.215789	0.210282	0.198357	0.200398	0.188034	0.190276	0.190276	0.1943	0.190276	0.192035	0.188276	0.192538	0.183837	0.170018	0.134097	0.135902	0.11751	0.108498	0.0822895	0.0822895	0.0822895	0.0822895	0.108631	0.12445	0.0724532	0.0724532	0.0706558	0.0738035	0.0675218	0.0852794	0.0707424	0.0805306
V12-1719-2/IND2012	0.218387	0.220479	0.218387	0.212162	0.237233	0.235073	0.232632	0.235073	0.235073	0.232923	0.237233	0.211423	0.222363	0.202722	0.204784	0.192284	0.190526	0.190526	0.194558	0.194558	0.196325	0.196587	0.188772	0.17042	0.177954	0.134254	0.134254	0.114145	0.105183	0.0774512	0.0774512	0.0774512	0.0774512	0.101884	0.105314	0.0644845	0.0644845	0.0659192	0.075518	0.0596319	0.0722713	0.0628066	0.0724532	0.0487967
V10-4243/IND2010	0.208056	0.216303	0.208056	0.206015	0.226526	0.224412	0.222039	0.224412	0.224412	0.218123	0.226526	0.215538	0.218231	0.186526	0.196587	0.180355	0.178621	0.178621	0.182558	0.182558	0.192284	0.184538	0.188772	0.180129	0.176009	0.139699	0.134254	0.110648	0.0949786	0.0709258	0.0709258	0.0709258	0.0709258	0.0967814	0.105314	0.0709258	0.0709258	0.0675218	0.0722713	0.0612167	0.075518	0.0628066	0.0822895	0.0582013	0.0442174
N03-522-2/IND2003	0.204712	0.196615	0.194611	0.188646	0.210612	0.208554	0.208303	0.208554	0.208554	0.206505	0.206505	0.222579	0.199064	0.17391	0.175871	0.169783	0.158495	0.158495	0.166143	0.171957	0.167849	0.160396	0.150097	0.155124	0.145571	0.119935	0.119935	0.110504	0.122205	0.136745	0.136745	0.136745	0.136745	0.15226	0.165493	0.142249	0.142249	0.129176	0.145385	0.136568	0.122205	0.127867	0.1351	0.152447	0.134254	0.160186
